# Supplementary material for: In‐Foam Bioprinting: An Embedded Bioprinting Technique with Self‐Removable Support Bath
Source: Small Sci. 2024 Jan 31;4(5):2300280. doi: 10.1002/smsc.202300280 (PMC11935082; doi:10.1002/smsc.202300280)
Supplement: Supplementary file 1 — Supplementary Material [file SMSC-4-2300280-s001.zip]

Archive with 6 entries (6 files):
- smsc-202300280-sup-0001-suppdata-S1.mp4
- smsc-202300280-sup-0002-suppdata-S2.mp4
- smsc-202300280-sup-0003-suppdata-S3.mp4
- smsc-202300280-sup-0004-suppdata-S4.mp4
- smsc-202300280-sup-0005-suppdata-S5.mp4
- smsc-202300280-sup-0006-suppdata-S6.mp4
